# Supplementary material for: Continuous Production of Ethanol, 1-Butanol and 1-Hexanol from CO with a Synthetic Co-Culture of Clostridia Applying a Cascade of Stirred-Tank Bioreactors
Source: Microorganisms. 2023 Apr 12;11(4):1003. doi: 10.3390/microorganisms11041003 (PMC10144111; doi:10.3390/microorganisms11041003)
Supplement: Supplementary file 1 [file microorganisms-11-01003-s001.zip]

Archive with 1 entries (1 files):
- microorganisms-2313231-supplementary.pdf
